# Supplementary material for: Gaming in Pandemic Times: An International Survey Assessing the Effects of COVID-19 Lockdowns on Young Video Gamers’ Health
Source: Int J Environ Res Public Health. 2023 Sep 28;20(19):6855. doi: 10.3390/ijerph20196855 (PMC10572799; doi:10.3390/ijerph20196855)
Supplement: Supplementary file 1 [file ijerph-20-06855-s001.zip]

Archive with 1 entries (1 files):
- ijerph-2579457-supplementary.pdf
